# Supplementary material for: Papillary renal cell carcinoma, formerly known as Type 2: a single institutional study addressing histologic and molecular features
Source: Histopathology. 2025 Dec 16;88(5):1044–50. doi: 10.1111/his.70069 (PMC12975658; doi:10.1111/his.70069)
Supplement: Supplementary file 1 — Table S1. Specific molecular alterations identified including the gene, coding effect, c. nomenclature and p. nomenclature. [file HIS-88-1044-s001.xlsx]

## Sheet: Sheet1
Gene	Coding effect	c. nomenclature	p. nomenclature
ARID1A	In-frame	NM_006015.6:c.250_267dup	p.Gly84_Gly89dup
ARID1A	Splicing	NM_006015.6:c.2252-1G>T	p.?
ARID1A	In-frame	NM_006015.4:c.1026_1043dup	p.Ala344_Ala349dup
ATR	Frameshift	NM_001184.4:c.2951_2952del	p.Phe984Serfs*2
BAP1	Stop Gain	NM_004656.4:c.88G>T	p.Glu30*
BAP1	Frameshift	NM_004656.4:c.719dup	p.Tyr241Valfs*2
BCORL1	Frameshift		p.Tyr990fs*60
CHEK2	Frameshift	NM_007194.4:c.1100del	p.Thr367Metfs*15
FAT1	Frameshift	NM_005245.4:c.8372_8373insAC	p.Ser2792Leufs*3
FAT3	Stop Gain	NM_001008781.2:c.3007C>T	p.Gln1003*
FAT4	Stop Gain	NM_001291303.1:c.11847C>A	p.Cys3949*
FBXW7	Frameshift	NM_033632.3:c.2048_2054del	p.Val683Glufs*22
FLCN	Frameshift	NM_144997.7:c.523dup	p.Ile175Asnfs*25
KDM6A	Frameshift	NM_001291415.1:c.2950_2983del	p.Pro984Phefs*27
KDM6A	Frameshift	NM_001291415.1:c.2950_2983del	p.Pro984Phefs*27
KDM6A	Frameshift	NM_001291415.1:c.79_83del	p.Ala27Lysfs*36
KDM6A	Stop Gain	NM_001291415.1:c.1198C>T	p.Gln400*
KDM6A	Frameshift	NM_001291415.2:c.4144dup	p.Tyr1382Leufs*3
KDM6A	Frameshift	NM_001291415.1:c.881del	p.Tyr294Phefs*31
KDM6A	Frameshift	NM_001291415.1:c.2865_2866insAAAAT	p.Gly956Lysfs*35
KMT2C	Stop Gain	NM_170606.3:c.9901C>T	p.Gln3301*
KMT2D	Frameshift	NM_003482.3:c.7583_7584del	p.Val2528Glyfs*126
KRAS	Missense	NM_033360.4:c.35G>T	p.Gly12Val
KRAS	Missense	NM_033360.4:c.35G>A	p.Gly12Asp
NF2	Frameshift	NM_181832.2:c.1042_1052del	p.Glu348Hisfs*4
NF2	Stop Gain	NM_181832.2:c.955C>T	p.Gln319*
NF2	Frameshift	NM_181832.2:c.1142_1149del	p.Ala381Valfs*3
NF2	Frameshift	NM_181832.2:c.1481del	p.Asp494Alafs*21
NF2	Stop Gain	NM_181832.2:c.854_855del	p.Phe285*
NF2	Stop Gain	NM_181832.2:c.1285A>T	p.Lys429*
NF2	Frameshift	NM_181832.2:c.1332dup	p.Glu445Argfs*50
NF2	Frameshift	NM_181832.2:c.622_623del	p.Leu208Glufs*19
NF2	Frameshift	NM_181832.2:c.1520del	p.Phe507Serfs*8
NRAS	Missense	NM_002524.5:c.35G>A	p.Gly12Asp
PBRM1	Frameshift	NM_018313.4:c.4486_4490del	p.Arg1496Serfs*11
PBRM1	Frameshift	NM_018313.4:c.823_836del	p.Ser275Ilefs*7
PBRM1	Frameshift	NM_018313.4:c.2498_2499del	p.Arg833Leufs*5
PBRM1	Frameshift	NM_018313.4:c.4329_4338del	p.Ala1444Glufs*42
PBRM1	Stop Gain	NM_018313.4:c.726del	p.Tyr242*
PMS1	Frameshift	NM_001321049.1:c.488del	p.Lys163Serfs*15
PMS2	Frameshift	NM_001322015.2:c.1877_1878del	p.Leu626Glnfs*6
PMS2	Frameshift	NM_001322015.2:c.1877_1878del	p.Leu626Glnfs*6
PMS2	Frameshift	NM_001322015.2:c.1877_1878del	p.Leu626Glnfs*6
POLE	Frameshift	NM_006231.4:c.1651del	p.Val551Phefs*12
POLQ	Stop Gain	NM_199420.4:c.5824A>T	p.Lys1942*
PTEN	Frameshift	NM_000314.8:c.490_491dup	p.Gly165Argfs*3
PTEN	Splicing	NM_000314.8:c.802-1G>A	p.?
SETD2	Frameshift	NM_014159.7:c.5234_5238dup	p.Thr1747Leufs*23
SETD2	Stop Gain	NM_014159.7:c.5230A>T	p.Arg1744*
SETD2	Frameshift	NM_014159.6:c.5818del	p.Ser1940Valfs*5
SETD2	Frameshift	NM_014159.7:c.5741del	p.Asn1914Metfs*4
SETD2	Stop Gain	NM_014159.7:c.7455C>A	p.Cys2485*
SETD2	Frameshift	NM_014159.7:c.5465del	p.Pro1822Glnfs*16
SETD2	Frameshift	NM_014159.7:c.3273del	p.Gln1092Lysfs*29
SETD2	Frameshift	NM_014159.6:c.4957dup	p.Thr1653Asnfs*13
SETD2	Frameshift	NM_014159.7:c.7454del	p.Cys2485Serfs*2
SETD2	Frameshift	NM_014159.6:c.2136_2139del	p.Lys712Asnfs*54
SMAD4	Stop Gain	NM_005359.6:c.172del	p.Ile58*
SMARCB1	Stop Gain	NM_003073.5:c.1065del	p.Leu356*
SMARCB1	Frameshift	NM_003073.4:c.1080_1084del	p.Met361Glufs*82
SMC3	Frameshift	NM_005445.4:c.580_584del	p.Lys194Hisfs*2
STAG2	Stop Gain	NM_001042749.2:c.2770C>T	p.Gln924*
STAT6	Stop Gain	NM_001178078.1:c.868C>T	p.Gln290*
TERT		NM_198253.3:c.-124C>T	p.?
TERT		NM_198253.3:c.-124C>T	p.?
TERT		NM_198253.3:c.-124C>T	p.?
TERT		NM_198253.3:c.-124C>A	p.?
TERT		NM_198253.3:c.-124C>T	p.?
TERT		NM_198253.3:c.-124C>T	p.?
TERT	Missense	NM_198253.3:c.835G>A	p.Ala279Thr
TERT	Missense	NM_198253.3:c.835G>A	p.Ala279Thr
TP53	Frameshift	NM_000546.5:c.1019_1028del	p.Met340Serfs*2
U2AF1	Missense	NM_001025203.1:c.101C>A	p.Ser34Tyr
VHL	Missense	NM_000551.3:c.257C>A	p.Pro86His
VHL	Frameshift	NM_000551.4:c.415del	p.Ser139Leufs*20
WT1	Frameshift	NM_024426.6:c.1167_1168del	p.Glu389Aspfs*3
